# Supplementary material for: Glucokinase Variant Proteins Are Resistant to Fasting-Induced Uridine Diphosphate Glucose-Dependent Degradation in Maturity-Onset Diabetes of the Young Type 2 Patients
Source: Int J Mol Sci. 2023 Oct 31;24(21):15842. doi: 10.3390/ijms242115842 (PMC10649437; doi:10.3390/ijms242115842)
Supplement: Supplementary file 1 [file ijms-24-15842-s001.zip]

Archive with 1 entries (1 files):
- ijms-2650363-supplementary.pdf
